# Supplementary material for: Physiological responses to retinopathy of prematurity screening: indirect ophthalmoscopy versus ultra-widefield retinal imaging
Source: Pediatr Res. 2025 Feb 13;98(5):1801–8. doi: 10.1038/s41390-025-03906-4 (PMC12602345; doi:10.1038/s41390-025-03906-4)
Supplement: Supplementary file 2 — Supplementary data [file 41390_2025_3906_MOESM2_ESM.xlsx]

## Sheet: Sheet1
Subject ID for 12 hr data (not linked to 15 min data)	testID	Screening Method	Wrap	Number desat pre	Number desat post	number brady pre	number brady post	number tachy pre	number tachy post	number apnoea pre	number apnoea post	Sex	Gestational Age at birth	BIRTH_Birthweight	Postmenstrual Age At Test Occasion	Ventilation
1	1	BIO	No	1	4	0	2	0	0	2	1	Male	30.4286	1686	34.8571	SVIA
2	1	BIO	No	8	3	2	1	0	0	0	0	Male	27.8571	916	36.2857	High Flow (HFT)
3	1	BIO	No	27	8	0	3	1	0	1	1	Male	27.8571	925	34.2857	SVIA
4	1	BIO	No	29	18	0	0	3	1	0	0	Female	26.2857	870	34.8571	Low Flow
5	1	BIO	No	61	75	0	6	0	0	0	0	Female	31	2110	36.2857	SVIA
6	1	BIO	No	0	0	1	0	0	1	1	0	Male	28.5714	1255	34.8571	SVIA
7	1	BIO	No	7	6	0	0	0	0	0	0	Female	29.7143	860	39.4286	High Flow (HFT)
8	1	BIO	No	10	8	2	1	0	0	0	0	Female	28.5714	1144	35.5714	High Flow (HFT)
9	1	BIO	No	34	30	0	0	0	0	0	0	Female	28.1429	1143	35.2857	SVIA
10	1	BIO	No	5	1	5	2	0	0	1	1	Male	28.7143	1395	34.8571	SVIA
11	1	BIO	No	13	7	1	0	6	5	4	2	Male	26.8571	1040	34.2857	High Flow (HFT)
12	1	BIO	No	0	0	0	0	0	0	0	1	Female	31.1429	1100	35.5714	SVIA
13	1	BIO	No	6	5	1	0	12	15	0	1	Male	27.8571	1280	34.1429	High Flow (HFT)
14	1	BIO	No	0	0	0	0	0	1	1	0	Male	29.4286	1100	37.7143	SVIA
15	1	BIO	No	12	4	2	0	0	0	2	2	Female	25.5714	825	34.2857	High Flow (HFT)
16	1	BIO	No	6	1	0	1	0	1	1	0	Male	25.8571	905	33.5714	Low Flow
17	1	BIO	No	0	0	0	0	0	0	0	0	Female	26.2857	880	34.7143	SVIA
18	1	BIO	No	19	27	0	0	0	0	1	6	Female	26.5714	835	33.1429	High Flow (HFT)
19	1	BIO	No	1	1	1	1	5	4	0	4	Male	31.1429	1510	34.4286	SVIA
20	1	BIO	No	4	13	0	0	1	1	0	0	Male	29	1110	37.7143	SVIA
21	1	UWF	No	0	0	1	0	1	2	6	2	Female	29.7143	1415	34.1429	SVIA
22	1	UWF	No	0	0	0	0	2	0	7	13	Male	27.4286	520	38.2857	Low Flow
22	2	UWF	No	1	1	0	0	0	1	2	2	Male	27.4286	520	40.2857	Low Flow
23	1	UWF	No	2	0	1	3	0	0	0	1	Female	23.8571	400	36.5714	High Flow (HFT)
24	1	UWF	No	5	1	0	3	3	1	3	5	Female	25.8571	845	31	High Flow (HFT)
25	1	UWF	No	6	0	4	0	0	0	1	0	Male	27.8571	845	32.1429	High Flow (HFT)
26	1	UWF	No	24	5	1	0	1	2	4	9	Female	25.4286	800	36.2857	High Flow (HFT)
26	2	UWF	No	5	10	0	1	1	7	0	0	Female	25.4286	800	39.2857	High Flow (HFT)
27	1	UWF	No	4	10	0	1	9	8	0	2	Male	27.8571	1380	32	High Flow (HFT)
27	2	UWF	No	20	5	0	0	2	7	0	0	Male	27.8571	1380	34	High Flow (HFT)
28	1	UWF	No	1	8	0	0	0	0	0	0	Male	29.8571	1260	34.2857	SVIA
29	1	UWF	No	2	11	0	2	0	0	4	1	Male	29.5714	895	34	High Flow (HFT)
29	2	UWF	No	0	0	1	0	0	0	0	0	Male	29.5714	895	36	Low Flow
30	1	UWF	Yes	7	20	0	0	0	0	0	0	Male	24.4286	795	36.4286	Low Flow
31	1	UWF	Yes	0	1	0	0	1	1	0	0	Female	28.7143	575	44.2857	High Flow (HFT)
32	1	UWF	Yes	9	10	1	3	0	0	1	3	Male	24.2857	800	38.8571	High Flow (HFT)
33	1	UWF	Yes	6	5	1	0	0	1	1	3	Female	29.8571	1360	34.4286	High Flow (HFT)
33	2	UWF	Yes	7	9	1	3	0	0	1	2	Female	29.8571	1360	36.4286	High Flow (HFT)
33	3	UWF	Yes	7	11	2	0	0	0	1	1	Female	29.8571	1360	38.4286	SVIA
34	1	UWF	Yes	0	0	9	5	0	3	1	0	Female	29.8571	685	34.4286	High Flow (HFT)
34	2	UWF	Yes	6	7	5	4	0	0	1	0	Female	29.8571	685	38.4286	Low Flow
35	1	UWF	No	0	0	0	0	1	0	0	0	Female	26.8571	980	31.1429	SVIA
36	1	UWF	No	13	14	12	10	1	2	5	7	Female	26.8571	840	31.1429	Low Flow
37	1	UWF	Yes	7	9	1	2	1	5	0	4	Male	28.2857	1279	32.5714	High Flow (HFT)
38	1	UWF	No	1	2	1	0	0	3	0	0	Male	24.4286	720	31.1429	High Flow (HFT)
38	2	UWF	Yes	2	2	0	0	10	0	8	2	Male	24.4286	720	33.1429	High Flow (HFT)
38	3	UWF	Yes	8	5	0	0	0	0	1	3	Male	24.4286	720	34.1429	High Flow (HFT)
39	1	UWF	No	3	6	4	7	0	0	10	8	Male	24.4286	690	31.1429	High Flow (HFT)
40	1	UWF	Yes	0	0	0	1	0	0	0	0	Male	30.8571	935	37.4286	SVIA
41	1	UWF	Yes	0	0	0	1	0	0	0	0	Male	23.5714	690	31.5714	High Flow (HFT)
42	1	UWF	Yes	0	1	0	1	7	0	0	0	Male	30.4286	1800	35.1429	SVIA
