# Supplementary material for: Physiological responses to retinopathy of prematurity screening: indirect ophthalmoscopy versus ultra-widefield retinal imaging
Source: Pediatr Res. 2025 Feb 13;98(5):1801–8. doi: 10.1038/s41390-025-03906-4 (PMC12602345; doi:10.1038/s41390-025-03906-4)
Supplement: Supplementary file 3 — Supplementary data [file 41390_2025_3906_MOESM3_ESM.xlsx]

## Sheet: Sheet1
ROP Screen	Wrap	subjectID	testID	Average HR above threshold	Max HR	Average Sats below thresold	Min Sats	Average RR above thresold	Max RR	Baseline Mean HR	Baseline Mean Sats	Baseline Mean RR	Duration ROP (mins)	Sex	Gestational Age At Birth	BIRTH Birthweight	Postmenstrual Age At Test Occasion	Ventilation
BIO	No	1	1	0	197	4.19385	5.8	2.2558	68.5024	167.734	89.9468	37.7322	6.76667	Male	23.7143	570	35.4286	High Flow (HFT)
BIO	No	2	1	0.569015	197	0.135742	90.1			174.631	98.1396		2.8	Male	26.5714	1170	37.1429	High Flow (HFT)
BIO	No	3	1	1.96895	208	1.22979	64.1	0.588227	79.3157	148.683	95.6645	53.4984	1.49085	Male	30.1429	1510	36.4286	Low Flow
BIO	No	4	1	0	183			0.0976766	89.4448	162.577	99.9805	67.2696	2.1567	Female	28.8571	1160	34.8571	SVIA
BIO	No	5	1	0.309172	203	0.0732226	80.5	1.2501	94.0054	153.491	91.3648	64.85	1.69312	Male	28.8571	1365	34.8571	High Flow (HFT)
BIO	No	6	1	5.89714	199	0.0137863	88.3	11.9649	65.78	139.768	96.9966	31.9469	3.53028	Male	31.2857	1912	36.1429	SVIA
BIO	No	7	1	12.9836	214	1.29861	77.3			136.945	99.8628		2.5	Female	29.5714	1330	34	SVIA
BIO	No	8	1	0.0414448	178	3.9019	58.1	0.577084	79.2181	156	95.5126	59.9181	5.25	Male	27.1429	1010	32	High Flow (HFT)
BIO	No	9	1	4.86071	179	0.0312958	92.9	4.91524	71.6479	136.177	97.6478	39.2508	4.76667	Female	25	790	33.2857	SVIA
BIO	No	10	1	2.32517	215	0.0302211	74.2	4.92279	83.8509	171.109	92.4877	39.6051	4.55	Male	23	535	30.5714	High Flow (HFT)
BIO	No	10	2	2.64883	221	0	86.3	1.51457	79.5256	155.078	92.3842	44.8169	5.86667	Male	23	535	44.5714	Low Flow
BIO	No	11	1	1.10196	183	0.0303528	82.8	5.31642	74.1504	141.761	93.5099	43.1356	3.75572	Male	23	590	30.5714	High Flow (HFT)
BIO	No	12	1	50.563	252	1.60394	77.2	0	78.8941	116.73	99.8239	60.8528	7.84238	Female	24.4286	625	40.2857	Low Flow
BIO	No	13	1	1.02512	202	1.97668	83.4	2.18692	93.7182	165.57	99.9065	53.733	3.17225	Female	28	1045	34.7143	SVIA
BIO	No	14	1	6.31302	198	0	89.4	0	76.9642	154.27	93.5256	61.0329	3.88333	Female	28	920	34.7143	SVIA
BIO	No	15	1	2.08616	191	0.751993	79.2	0	56.4083	135.423	99.6468	44.4684	1.51667	Female	31.2857	1470	35.8571	SVIA
BIO	No	16	1	4.56736	200	0.739449	92.3			137.099	99.9723	39.6167	1.65465	Female	31.2857	1710	35.8571	SVIA
BIO	No	17	1	8.18259	218	0.0158455	82.6	0.00117172	65.4966	150.853	92.3922	51.9998	4.13333	Female	26.5714	860	34.5714	Low Flow
BIO	No	18	1	14.1815	193	3.8938	70.1	4.93719	98.8115	148.565	95.226	64.4081	6.88687	Female	26.4286	670	34.5714	High Flow (HFT)
BIO	No	19	1	7.96995	215	0.324742	83	0	74.0487	145.413	96.3171	66.4444	3.68333	Male	26.2857	990	36.8571	Low Flow
BIO	No	20	1	12.6225	185	0.145434	81.9	0.693335	73.6878	127.928	94.173	54.3086	3.89065	Male	25.8571	905	33.5714	Low Flow
BIO	No	21	1	3.93566	181	0.091287	90.5	2.10072	92.2587	144.911	99.0603	59.9342	4.16833	Female	26.2857	880	34.7143	SVIA
BIO	No	22	1	3.10663	183	0.0679011	91.6	2.05765	86.0324	144.56	98.1324	53.8122	5.61912	Female	28.1429	1140	34.2857	Low Flow
BIO	No	23	1	1.69104	201	0	89.4	3.52134	71.6763	157.949	93.3874	46.4105	5.30167	Female	28.1429	965	34.2857	SVIA
BIO	No	24	1	7.72648	202	0.986507	79.9	0.0352981	66.2534	158.526	99.4113	50.2868	9.2625	Female	26.5714	835	33.1429	High Flow (HFT)
BIO	No	25	1	11.1485	224	0.317334	84.4	2.79777	91.4634	151.225	99.041	53.2994	6.50598	Male	31.1429	1510	34.4286	SVIA
BIO	No	26	1	21.179	213	1.52029	59.8	0.0231428	93.75	149.688	96.3083	59.9978	6.89652	Male	29	1110	37.7143	SVIA
UWF	No	27	1	6.8525	208			4.39963	71.8358	156.918		48.7174	3.36198	Female	29.7143	1415	34.1429	SVIA
UWF	No	28	1	0.757985	200			3.48493	66.0248	150.349		38.3465	9.17447	Male	27.4286	520	38.2857	Low Flow
UWF	No	28	2	26.1722	204	1.70488	79.4	3.48136	81.0811	118.816	99.8379	46.135	5.53202	Male	27.4286	520	40.2857	Low Flow
UWF	No	29	1	3.7072	216	3.76382	45.7			183.703	94.9768		6.2894	Male	23	595	39.4286	High Flow (HFT)
UWF	Yes	29	2	0.00149476	211	0.60242	58.6	0.881217	81.0811	189.812	92.1362	57.9082	3.45548	Male	23	595	42.4286	High Flow (HFT)
UWF	No	30	1	0.914122	189			0.00612737	96.25	166.379		77.9169	4.73123	Female	23.8571	400	32.7143	High Flow (HFT)
UWF	No	30	2	1.99935	180	0.838558	81.7	0.364509	91.5418	136.966	98.4952	64.5118	8.13127	Female	23.8571	400	34.7143	High Flow (HFT)
UWF	No	30	3	2.30284	192	0.0976777	72	0	109.459	163.669	95.444	84.7359	7.79045	Female	23.8571	400	36.5714	High Flow (HFT)
UWF	No	31	1	0.00856264	193	2.25631	72.5	1.40805	70.3006	164.294	98.7973	48.3655	6.25158	Female	25.8571	845	31	High Flow (HFT)
UWF	No	32	1	3.25476	192	0.141741	78.8	7.11646	115.901	156.413	94.6157	70.518	3.58618	Male	27.8571	845	32.1429	High Flow (HFT)
UWF	No	32	2	10.0374	194	1.79101	82.7	0.00993034	88.5417	141.396	97.1099	72.3968	2.9532	Male	27.8571	845	34.1429	SVIA
UWF	No	33	1	5.01171	221	0.383627	61.7	3.72811	76.8293	165.021	87.9161	41.0257	5.40517	Female	25.4286	800	36.2857	High Flow (HFT)
UWF	No	33	2	6.14543	220	0.309156	80.9	0.0547388	85.7143	164.621	91.3113	63.0553	2.5888	Female	25.4286	800	39.2857	High Flow (HFT)
UWF	No	34	1	0.0104449	198	0.000867934	74.2	0.13395	70.3535	160.7	90.3932	48.4879	3.32603	Male	27.8571	1380	32	High Flow (HFT)
UWF	No	34	2	0.757368	188	0.123614	70.6	0	79.3737	162.562	92.4866	70.4253	4.0807	Male	27.8571	1380	34	High Flow (HFT)
UWF	No	35	1	0.0019099	173	0.110956	81.7			159.201	93.7686		4.1237	Male	29.8571	1260	34.2857	SVIA
UWF	No	36	1	0	168	0.427244	71.1	13.5441	97.0406	149.966	90.3413	47.3052	2.63403	Male	29.5714	895	34	High Flow (HFT)
UWF	No	36	2	1.30828	176	0.57485	82.4	0.275937	79.7074	144.427	98.6024	61.3563	8.13875	Male	29.5714	895	36	Low Flow
UWF	Yes	37	1	4.00864	183	1.52943	71	0.180796	72.2433	142.918	95.0753	58.1959	5.2351	Male	24.4286	795	36.4286	Low Flow
UWF	Yes	38	1	0.0897764	188	0.0776254	84.2	0	77.634	155.678	93.3038	53.6176	2.60155	Female	28.7143	575	35.2857	High Flow (HFT)
UWF	Yes	38	2	1.26545	210	0.0610534	90.1	0	86.1619	175.979	96.1873	69.4469	6.12132	Female	28.7143	575	44.2857	High Flow (HFT)
UWF	Yes	39	1	0.0628671	179	2.51733	68.8	0.205324	71.599	157.102	95.9928	49.7489	3.49105	Male	24.2857	800	38.8571	High Flow (HFT)
UWF	Yes	40	1	0.297928	185	0	81.8	0	88.6076	136.686	94.457	59.7302	5.29055	Female	29.8571	1360	34.4286	High Flow (HFT)
UWF	Yes	40	2	0.993124	195	0.448395	56.2	2.03446	72.6295	159.423	93.6956	48.3162	3.2595	Female	29.8571	1360	36.4286	High Flow (HFT)
UWF	Yes	40	3	3.57636	195	0.480387	75.5	2.30364	53.6076	147.177	93.5577	39.327	5.83773	Female	29.8571	1360	38.4286	SVIA
UWF	Yes	41	1	1.68443	171	0.713735	78.8	0.0359541	75.4717	141.863	94.1045	63.2676	7.39727	Female	29.8571	685	34.4286	High Flow (HFT)
UWF	Yes	41	2	0.85439	175	0.0999998	50.1	0.282508	73.0012	126.386	87.2539	52.2396	3.80122	Female	29.8571	685	36.4286	High Flow (HFT)
UWF	Yes	41	3	8.25498	185	1.22837	48.2	13.0809	90.4778	131.485	98.1512	42.353	10.4588	Female	29.8571	685	38.4286	Low Flow
UWF	No	42	1	0.444564	189	0.105506	86.9			159.537	98.3648		3.49907	Female	26.8571	980	31.1429	SVIA
UWF	No	43	1	0.0471349	193	1.01244	70.7	0	104.803	176.403	91.8307	85.228	6.65992	Female	26.8571	840	31.1429	Low Flow
UWF	Yes	44	1	13.3841	211	0.0853618	85.1	0	75.4076	139.56	95.4389	66.3338	4.13883	Male	28.2857	1279	32.5714	High Flow (HFT)
UWF	Yes	44	2	20.5179	214	0.117163	91.6	15.0649	82.2057	153.294	99.2806	32.8994	7.462	Male	28.2857	1279	36.5714	Low Flow
UWF	No	45	1	8.35955	188	0.582771	88.5	0.112299	81.3559	150.447	99.156	69.2882	6.017	Male	24.4286	720	31.1429	High Flow (HFT)
UWF	Yes	45	2	1.72794	189	0.163646	87.9	0.00382852	80.2469	159.92	95.6444	67.4268	7.83023	Male	24.4286	720	33.1429	High Flow (HFT)
UWF	Yes	45	3	0.599975	197	0.42606	81.7	0.316126	103.448	170.184	94.8495	53.2885	4.74375	Male	24.4286	720	34.1429	High Flow (HFT)
UWF	Yes	45	4	1.687	188	0.105757	81.7	0	80.1488	161.157	92.6993	69.184	3.18308	Male	24.4286	720	36.1429	High Flow (HFT)
UWF	No	46	1	7.49713	172	0.178865	84.1	0	75.2319	152.819	92.1976	75.0587	5.80033	Male	24.4286	690	31.1429	High Flow (HFT)
UWF	Yes	46	2	0.126638	179			0.000300954	97.1988	165.249		79.7013	2.33793	Male	24.4286	690	34.1429	High Flow (HFT)
UWF	Yes	46	3	0	153	0	91.8	3.18346	136.364	139.846	94.2666	36.0229	1.62745	Male	24.4286	690	36.1429	Low Flow
UWF	Yes	47	1	7.33852	179	0	95.5			122.889	96.8676	37.9464	6.43865	Male	30.8571	935	37.4286	SVIA
UWF	Yes	48	1	0.185923	180	0.0560765	87.3	0	74.8441	161.447	92.4863	84.6004	3.97945	Male	23.5714	690	31.5714	High Flow (HFT)
UWF	Yes	49	1	7.54805	193	0.0305233	88.5			122.72	97.8662		5.77008	Male	30.4286	1800	35.1429	SVIA
UWF	Yes	50	1		NaN	0	87.3				89.0132		2.51393	Male	29.7143	1125	36.1429	Low Flow
UWF	Yes	51	1	0.993416	182	1.17131	69	0	85.0816	157.157	98.1345	63.1205	4.00608	Male	27.2857	1070	33.4286	High Flow (HFT)
BIO	No	52	1	0.363475	191	0.628207	78.8	4.76387	78.534	163.642	98.8389	45.0471	3.70527	Male	30.4286	1686	34.8571	SVIA
BIO	No	53	1	0	192	0.0361572	90.1			170.801	97.2734	76.0624	4.82535	Male	27.8571	916	36.2857	High Flow (HFT)
BIO	No	54	1	0.104218	180	0.329602	80.9			149.408	96.3778	64.7617	5.61965	Male	27.8571	925	34.2857	SVIA
BIO	No	55	1	0.453136	215	0.143034	81.7			178.034	96.5014	65.8843	2.59455	Female	26.2857	870	34.8571	Low Flow
BIO	No	56	1	0.63193	158	0.0485556	83.9			136.536	96.0584	48.7871	4.53832	Female	31	2110	36.2857	SVIA
BIO	No	57	1	2.11985	206	0.100081	94.2	0.168521	73.7143	151.308	99.3976	56.4856	3.43928	Male	28.5714	1255	34.8571	SVIA
BIO	No	58	1	9.49713	197	1.17234	83.6	4.13532	100	159.705	95.8771	53.8292	3.11948	Female	29.7143	860	39.4286	High Flow (HFT)
BIO	No	59	1	0.07768	186	0.112121	81.2	2.19246	78.7203	168.689	96.6898	52.6142	2.81477	Female	28.5714	1144	35.5714	High Flow (HFT)
BIO	No	60	1	0	195	0.379761	82.7	0.955274	82.1918	183.017	98.8509	49.5803	2.00798	Female	28.1429	1143	35.2857	SVIA
BIO	No	61	1	1.23185	198	1.26235	60.3	0	66.9456	156.502	94.9287	49.2343	2.03477	Male	28.7143	1395	34.8571	SVIA
BIO	No	62	1	0.270938	205	0.48585	82.1	0.587246	91.3379	168.444	91.684	62.9445	2.4427	Male	26.8571	1040	34.2857	High Flow (HFT)
BIO	No	63	1	1.1271	195	0.00176441	91.7	0.593757	70.245	131.611	98.2594	45.5512	3.25417	Female	31.1429	1100	35.5714	SVIA
BIO	No	64	1	0.025143	208	1.3463	69.9	0	74.5342	165.925	95.0457	56.3786	2.56385	Male	27.8571	1280	34.1429	High Flow (HFT)
BIO	No	65	1	0	207	0.311074	86.9	1.46927	96.0818	165.075	98.6328	55.5611	4.52895	Male	29.4286	1100	37.7143	SVIA
BIO	No	66	1	7.58496e-05	193	0.0222864	80.9	0	50.6329	150.078	93.7891	36.9149	3.56512	Female	25.5714	825	34.2857	High Flow (HFT)
